# Supplementary material for: Predicting COVID 19–Associated Pulmonary Aspergillosis Risk in Low- and Middle-Income Countries: A Matched Case-Control Study
Source: Open Forum Infect Dis. 2024 Jul 23;11(7):ofae406. doi: 10.1093/ofid/ofae406 (PMC11273325; doi:10.1093/ofid/ofae406)
Supplement: ofae406_Supplementary_Data [file ofae406_supplementary_data.zip]

Archive with 2 entries (2 files):
- SUPPLEMENTARY MATERIAL 1.xlsx
- SUPPLEMENTARY MATERIAL 2.docx
