# Supplementary material for: Predicting COVID 19–Associated Pulmonary Aspergillosis Risk in Low- and Middle-Income Countries: A Matched Case-Control Study
Source: Open Forum Infect Dis. 2024 Jul 23;11(7):ofae406. doi: 10.1093/ofid/ofae406 (PMC11273325; doi:10.1093/ofid/ofae406)
Supplement: ofae406_Supplementary_Data [file ofae406_supplementary_data.zip › SUPPLEMENTARY MATERIAL 1.xlsx]

## Sheet: Formatted table
				Total cases,	Controls,	Probable	Possible
			Variable	n=95	n=95	cases, n=47	cases, n=48	P1
			Mean ± SD age, years	56.03±15.2	54.70±16.3	55.98±14.31	56.08±16.04	0.56
			Male	74 (78)	66 (69)	34 (72)	40 (83)	0.12
			Severity of COVID-19
			Mild2	11 (12)	37 (39)	5 (11)	6 (13)	<0.001
			Moderate3-severe4	84 (88)	58 (61)	42 (89)	42 (88)
			CAPA disease classification
			Probable	47 (49)	NA	47 (100)	NA	-
			Possible	48 (51)	NA	-	48 (100)
			Comorbidities
			Diabetic ketoacidosis during hospitalization	1 (1)	4 (4)	1 (2)	0	0.17
			Diabetes mellitus present at admission	33 (35)	49 (52)	16 (34)	17 (35)	0.028
			Chronic obstructive pulmonary disease and asthma	7 (7)	6 (6)	3 (6)	4 (8)	0.67
			Hypertension	37 (39)	44 (46)	20 (42)	17 (35)	0.37
			Chronic liver disease	9 (9)	9 (9)	3 (6)	6 (13)	0.99
			Chronic kidney disease	24 (25)	22 (23)	16 (34)	8 (17)	0.86
			Risk factors
			Procedure prior to event	2 (2)	3 (3)	0 (0)	2 (4)	0.5
			Presence of any EORTC risk factors5	37 (39)	9 (9)	16 (34)	21 (44)	<0.01
			Lymphopenia6	75 (79)	16 (17)	38 (81)	37 (77)	<0.01
			Neutropenia7	12 (13)	2 (2)	4 (9)	8 (17)	0.01
			Hematologic malignancy	7 (7)	7 (7)	3 (6)	4 (8)	0.99
			Transplant8	3 (3)	2 (2)	2 (4)	1 (2)	0.99
			Prolonged steroid use9	7 (7)	1 (1)	2 (4)	5 (10)	0.06
			T-cell and B-cell immunosuppressants	2 (2)	1 (1)	1 (2)	1 (2)	0.99
			Ibrutinib use	1 (1)	0 (0)	0 (0)	1 (2)	0.99
			Coronary artery disease	7 (7)	10 (11)	3 (6)	4 (8)	0.61
			HbA1c, median (IQR), mmol/mol	8.6 (2.9)	7.5 (2.3)	9.7 (2.7)	7.5 (3.08)	0.11
			Lymphocyte count at admission, median (IQR), K/µL	115.3 (813.0)	267.3 (729.7)	97.4 (216.5)	133.2 (1129.1)	< 0.01
			Leucocyte count, median (IQR) K/µL	10.68(6.49)	11.1 (6.3)	12.3 (6.1)	9.06(6.86)	0.918
			Culture positive bacterial infection in blood/respiratory secretions	4 (4)	15 (16)	0 (0)	4 (8)	0.014
			Medications
			Antivirals10	78 (82)	68 (72)	39 (83)	39 (81)	0.12
			Anticoagulants	82 (86)	60 (63)	41 (87)	41 (85)	0.001
			Corticosteroid therapy for COVID-19	82 (86)	64 (67)	40 (85)	42 (88)	0.003
			Dexamethasone	65 (68)	59 (62)	37 (79)	28 (58)	0.03
			Hydrocortisone	6 (6)	2 (2)	3 (6)	3 (6)	0.08
			Methylprednisolone	4 (4)	2 (2)	0 (0)	4 (8)	0.23
			Duration of corticosteroid use, median (IQR), days therapy	7 (12)	7(8)	6.5 (12)	7.5 (12)	0.039
			Vasopressor requirement	36 (38)	17 (18)	16 (34)	20 (41)	0.002
			Baricitinib	7 (7)	1 (1)	4 (9)	3 (6)	0.03
			Monoclonal antibody	0 (0)	1 (1)	0 (0)	0	-
			Broad-spectrum antibiotics	88 (93)	67 (71)	43 (91)	45 (94)	<0.001
			Meropenem	44 (46)	22 (23)	23 (49)	21 (44)	<0.001
			Piperacillin/tazobactam	36 (38)	26 (27)	30 (64)	6 (13)	0.06
			Ceftriaxone	3 (3)	6 (6)	2 (4)	1 (2)	0.15
			Azithromycin	25 (26)	19 (20)	25 (53)	0	0.15
			Cefoperazone/sulbactam	4 (4)	2 (2)	0 (0)	4 (8)	0.2
			Other antibiotics11	0 (0)	11 (12)	0 (0)	0	-
			Antifungal prophylaxis
			Mold active prophylaxis	5 (5)	3 (3)	0 (0)	5 (10)	0.36
			Fluconazole prophylaxis	37 (39)	18 (19)	18 (38)	19 (40)	0.004

## Sheet: Table calc
				Total cases,	Controls,	Probable	Possible
			Variable	n=95	n=95	cases, n=47	cases, n=48	P1				Total cases,	Controls,	Probable	Possible		%
			Mean ± SD age, years	56.03±15.2	54.70±16.3	55.98±14.31	56.08±16.04	0.56				56.03±15.2	54.70±16.3	55.98±14.31	56.08±16.04	0.56
			Male	74 (78)	66 (69)	34 (72)	40 (83)	0.12				74	66	34	40	0.12	83.3333
			Severity of COVID-19												0		0
			Mild2	11 (12)	37 (39)	5 (11)	6 (13)	<0.001				11	37	5	6	<0.001	12.5
			Moderate3-severe4	84 (88)	58 (61)	42 (89)	42 (88)					84	58	42	42		87.5
			CAPA disease classification
			Probable	47 (49)	NA	47 (100)	NA	-				47	NA	47		-
			Possible	48 (51)	NA	-	48 (100)					48	NA	-			0
			Comorbidities												0		0
			Diabetic ketoacidosis during hospitalization	1 (1)	4 (4)	1 (2)	0	0.17				1	4	1		0.17	0
			Diabetes mellitus present at admission	33 (35)	49 (52)	16 (34)	17 (35)	0.028				33	49	16	17	0.028	35.4167
			Chronic obstructive pulmonary disease and asthma	7 (7)	6 (6)	3 (6)	4 (8)	0.67				7	6	3	4	0.67	8.33333
			Hypertension	37 (39)	44 (46)	20 (42)	17 (35)	0.37				37	44	20	17	0.37	35.4167
			Chronic liver disease	9 (9)	9 (9)	3 (6)	6 (13)	0.99				9	9	3	6	0.99	12.5
			Chronic kidney disease	24 (25)	22 (23)	16 (34)	8 (17)	0.86				24	22	16	8	0.86	16.6667
			Risk factors
			Procedure prior to event	2 (2)	3 (3)	0 (0)	2 (4)	0.5				2	3	0	2	0.5	4.16667
			Presence of any EORTC risk factors5	37 (39)	9 (9)	16 (34)	21 (44)	<0.01				37	9	16	21	<0.01	43.75
			Lymphopenia6	75 (79)	16 (17)	38 (81)	37 (77)	<0.01				75	16	38	37	<0.01	77.0833
			Neutropenia7	12 (13)	2 (2)	4 (9)	8 (17)	0.01				12	2	4	8	0.01	16.6667
			Hematologic malignancy	7 (7)	7 (7)	3 (6)	4 (8)	0.99				7	7	3	4	0.99	8.33333
			Transplant8	3 (3)	2 (2)	2 (4)	1 (2)	0.99				3	2	2	1	0.99	2.08333
			Prolonged steroid use9	7 (7)	1 (1)	2 (4)	5 (10)	0.06				7	1	2	5	0.06	10.4167
			T-cell and B-cell immunosuppressants	2 (2)	1 (1)	1 (2)	1 (2)	0.99				2	1	1	1	0.99	2.08333
			Ibrutinib use	1 (1)	0 (0)	0 (0)	1 (2)	0.99				1	0	0	1	0.99	2.08333
			Coronary artery disease	7 (7)	10 (11)	3 (6)	4 (8)	0.61				7	10	3	4	0.61	8.33333
			HbA1c, median (IQR), mmol/mol	8.6 (2.9)	7.5 (2.3)	9.7 (2.7)	7.5 (3.08)	0.11									0
			Lymphocyte count at admission, median (IQR), K/µL	115.3 (813.0)	267.3 (729.7)	97.4 (216.5)	133.2 (1129.1)	< 0.01				115.3	267.3	97.4		< 0.01	0
			Leucocyte count, median (IQR) K/µL	10.68(6.49)	11.1 (6.3)	12.3 (6.1)	9.06(6.86)	0.918				10.68±6.49	11.1	12.3		0.918	0
			No. (%)
			Microbiologically confirmed bacterial infection in blood and bronchoalveolar lavage fluid	4 (4)	15 (16)	0 (0)	4 (8)	0.014				4	15	0	4		8.33333
			Medications Antivirals10
			Antivirals10	78 (82)	68 (72)	39 (83)	39 (81)	0.12				78	68	39	39		81.25
			Anticoagulants	82 (86)	60 (63)	41 (87)	41 (85)	0.001				82	60	41	41		85.4167
			Corticosteroid therapy for COVID-19	82 (86)	64 (67)	40 (85)	42 (88)	0.003				82	64	40	42		87.5
			Dexamethasone	65 (68)	59 (62)	37 (79)	28 (58)	0.03				65	59	37	28		58.3333
			Hydrocortisone	6 (6)	2 (2)	3 (6)	3 (6)	0.08				6	2	3	3		6.25
			Methylprednisolone	4 (4)	2 (2)	0 (0)	4 (8)	0.23				4	2	0	4		8.33333
			Duration of corticosteroid use, median (IQR), days therapy	7 (12)	7(8)	6.5 (12)	7.5 (12)	0.039				7	7	6.5	0.5		1.04167
			Vasopressor requirement	36 (38)	17 (18)	16 (34)	20 (41)	0.002				36	17	16	20		41.6667
			Baricitinib	7 (7)	1 (1)	4 (9)	3 (6)	0.03				7	1	4	3		6.25
			Monoclonal antibody	0 (0)	1 (1)	0 (0)	0	-				0	1	0	0		0
			Broad-spectrum antibiotics	88 (93)	67 (71)	43 (91)	45 (94)	<0.001				88	67	43	45		93.75
			Meropenem	44 (46)	22 (23)	23 (49)	21 (44)	<0.001				44	22	23	21		43.75
			Piperacillin/tazobactam	36 (38)	26 (27)	30 (64)	6 (13)	0.06				36	26	30	6		12.5
			Ceftriaxone	3 (3)	6 (6)	2 (4)	1 (2)	0.15				3	6	2	1		2.08333
			Azithromycin	25 (26)	19 (20)	25 (53)	0	0.15				25	19	25	0		0
			Cefoperazone/sulbactam	4 (4)	2 (2)	0 (0)	4 (8)	0.2				4	2	0	4		8.33333
			Other antibiotics11	0 (0)	11 (12)	0 (0)	0	-				0	11	0	0		0
			Antifungal prophylaxis												0		0
			Mold active prophylaxis	5 (5)	3 (3)	0 (0)	5 (10)	0.36				5	3	0	5		10.4167
			Fluconazole prophylaxis	37 (39)	18 (19)	18 (38)	19 (40)	0.004				37	18	18	19		39.5833

## Sheet: Stat rough calc
														Possible
				Total	Controls	Probable	Possible				Total		Probable	Mean	SD	Median	IQR
			Age	56.03±15.2	54.70±16.3	55.98±14.31	56.08±16.04				56.03		55.98	56.08	16.0407
			Leucocyte count, median (IQR) K/µL	10.68±6.49	11.1 (6.3)	12.3 (6.1)	9.06±6.86				10.68		12.3			9.06	6.85786
			HbA1c, median (IQR), mmol/mol	8.6 (2.9)	7.5 (2.3)	9.7 (2.7)	7.5 (3.1)				8.6		9.7			7.5	3.08707
			Lymphocyte count at admission, median (IQR), K/µL	115.3 (813.0)	267.3 (729.7)	97.4 (216.5)	133.2 (1129.1)				115.3		97.4			133.2	1129.19
			Duration of corticosteroid use, median (IQR), days	7 (12)	7(8)	6.5 (12)	7.5 (12)				7		6.5			7.5	12
